# Supplementary material for: The Designed Pore-Forming Antimicrobial Peptide C14R Combines Excellent Activity against the Major Opportunistic Human Pathogen Pseudomonas aeruginosa with Low Cytotoxicity
Source: Pharmaceuticals (Basel). 2024 Jan 9;17(1):83. doi: 10.3390/ph17010083 (PMC10820675; doi:10.3390/ph17010083)
Supplement: Supplementary file 1 [file pharmaceuticals-17-00083-s001.zip]

Archive with 1 entries (1 files):
- pharmaceuticals-2735161-supplementary.pdf
